# Supplementary material for: Systemic analysis of osteoblast-specific DNA methylation marks reveals novel epigenetic basis of osteoblast differentiation
Source: Bone Rep. 2017 Apr 3;6:109–19. doi: 10.1016/j.bonr.2017.04.001 (PMC5384298; doi:10.1016/j.bonr.2017.04.001)
Supplement: Supplementary file 1 — Supplementary material [file mmc1.xlsx]

## Sheet: Sheet1
Significant DMRs	Width (bp)	Num.CpGs	Num.DMCs	DMR.qvalue	Mean.meth.diff	Annotated Genes	Genic region
chr1:870571-870636	66	6	5	2.99299e-49	47.904	SAMD11	intron
chr1:1227451-1227507	57	5	4	2.70748e-29	29.0416
chr1:1557166-1557239	74	6	4	2.16042e-34	-29.6982	MIB2	intron
chr1:1564767-1564827	61	9	7	1.34005e-38	34.1173	MIB2	cds
chr1:1851253-1851316	64	8	5	5.43151e-46	33.932	TMEM52	up
chr1:3121588-3121653	66	5	5	1.05517e-45	44.1492	PRDM16	intron
chr1:3157835-3157903	69	5	4	1.0149e-32	-35.5804	PRDM16	intron
chr1:12678581-12678628	48	6	6	1.08153e-49	41.2863	DHRS3	up
chr1:17019256-17019322	67	7	7	7.65445e-53	67.1389	ESPNP	intron
chr1:25240922-25240944	23	5	5	1.68599e-26	38.785	RUNX3	intron
chr1:27687138-27687209	72	10	10	1.71287e-58	46.1308	MAP3K6	cds
chr1:29448022-29448086	65	11	7	1.21568e-21	27.2324	TMEM200B	cds
chr1:44351046-44351111	66	5	3	1.71203e-33	23.75	ST3GAL3	intron
chr1:47905109-47905179	71	7	7	2.25715e-49	41.7845	FOXD2	cds
chr1:47999457-47999515	59	7	6	1.79621e-47	37.5796
chr1:54203421-54203484	64	6	6	1.08153e-49	69.4707	GLIS1	up
chr1:54203771-54203837	67	5	5	1.05517e-45	64.8097	GLIS1	up
chr1:112264506-112264563	58	5	4	3.00839e-33	-33.6769
chr1:119549293-119549345	53	7	6	1.08153e-49	38.7988
chr1:156211407-156211474	68	5	5	1.05517e-45	-44.8895	PMF1-BGLAP	intron
chr1:161008340-161008408	69	9	8	3.24935e-53	39.8413	TSTD1	cds
chr1:200843211-200843289	79	9	9	7.56351e-58	52.5432	GPR25	cds
chr1:203045192-203045250	59	6	6	5.51806e-41	51.6339	PPFIA4	intron
chr1:221050684-221050751	68	5	5	1.05517e-45	68.9042	HLX	up
chr1:228548254-228548318	65	6	6	1.08153e-49	-58.0194	OBSCN	cds
chr1:229283070-229283136	67	6	5	1.46718e-30	30.1589
chr1:230975077-230975127	51	6	3	1.08153e-49	25.695	C1orf198	utr3
chr10:3149726-3149795	70	5	5	4.25945e-43	-29.1357	PFKP	intron
chr10:5662477-5662538	62	5	5	4.25945e-43	-65.3195
chr10:8098003-8098037	35	5	5	7.27277e-33	35.0594	GATA3	intron
chr10:21797796-21797818	23	5	4	1.05026e-33	36.6341
chr10:22765885-22765942	58	8	8	7.902e-42	40.8147
chr10:28030453-28030484	32	6	6	3.74627e-46	71.1492	MKX	intron
chr10:49673507-49673582	76	6	3	1.83521e-29	24.2952	ARHGAP22	intron
chr10:71254657-71254718	62	5	5	8.72788e-41	37.1704	TSPAN15	intron
chr10:77156419-77156487	69	5	5	4.25945e-43	72.0564
chr10:77164639-77164674	36	5	5	4.25945e-43	74.7295	ZNF503	up
chr10:77167096-77167157	62	9	9	1.06185e-52	57.3333
chr10:81003602-81003670	69	6	4	1.15432e-26	26.5272	ZMIZ1	intron
chr10:88123197-88123293	97	12	5	1.92849e-42	21.1499	GRID1	intron
chr10:97050576-97050639	64	8	6	3.87605e-51	27.4494	PDLIM1	cds
chr10:103538474-103538537	64	5	5	4.10075e-40	43.1283	FGF8	intron
chr10:105376707-105376759	53	5	5	4.25945e-43	-40.9477	SH3PXD2A	intron
chr10:105600347-105600412	66	5	4	4.40021e-37	29.6293	SH3PXD2A	intron
chr10:126429411-126429473	63	5	3	4.69787e-35	33.6547	FAM53B	intron
chr10:130508594-130508644	51	8	8	8.98328e-46	39.2244
chr10:131771229-131771280	52	7	4	2.4855e-30	22.7776
chr10:134886573-134886647	75	5	5	4.25945e-43	-55.0262
chr10:135346332-135346404	73	5	4	1.73406e-42	-36.7743	CYP2E1	cds
chr11:406849-406908	60	6	3	2.82874e-24	24.2496	SIGIRR	cds
chr11:415428-415456	29	5	3	5.18335e-15	25.0123	SIGIRR	intron
chr11:849980-850011	32	7	5	1.29458e-43	31.2201	TSPAN4	intron
chr11:1756596-1756666	71	5	5	1.55326e-36	-38.6183	IFITM10	cds
chr11:2014086-2014135	50	5	5	4.51335e-43	31.0272
chr11:19586236-19586267	32	5	3	3.26522e-24	31.3705	NAV2	intron
chr11:44325769-44325826	58	8	8	1.57846e-51	79.5106	ALX4	intron
chr11:60619868-60619954	87	9	6	4.43812e-35	28.9582
chr11:64067596-64067656	61	5	3	2.21804e-13	25.3692	C11orf20	up
chr11:64428345-64428457	113	8	8	1.57846e-51	-64.8373	NRXN2	cds
chr11:65314374-65314443	70	5	5	4.51335e-43	60.5672	LTBP3	cds
chr11:65352887-65352914	28	5	3	5.08878e-28	24.9679	EHBP1L1	cds
chr11:65685279-65685480	202	7	7	2.04814e-49	-47.5937	C11orf68	cds
chr11:117694281-117694484	204	12	9	2.06977e-32	29.4275	FXYD6-FXYD2	intron
chr11:124629722-124629783	62	5	3	9.88355e-27	22.3006	ESAM	intron
chr12:1739707-1739776	70	7	3	1.83742e-32	21.605	WNT5B	intron
chr12:7071794-7071856	63	6	3	2.35852e-42	23.436	MIR200C	up
chr12:52215553-52215615	63	8	7	3.30993e-48	42.1022	FIGNL2	cds
chr12:52627101-52627172	72	11	3	2.56511e-26	21.5796	KRT7	cds
chr12:54346932-54347002	71	9	8	3.2737e-59	36.5401	HOXC12	up
chr12:54357567-54357626	60	6	6	1.18285e-50	61.2594	HOTAIR	utr3
chr12:54423544-54423567	24	6	6	1.18285e-50	65.8442	HOXC6	cds
chr12:54428541-54428599	59	7	7	6.44054e-54	66.5972	HOXC5	utr5
chr12:54441183-54441217	35	5	5	2.00577e-46	66.9366	HOXC4	intron
chr12:85672286-85672347	62	7	4	6.223e-29	28.7742	ALX1	up
chr12:104761088-104761158	71	5	4	2.00577e-46	28.8715
chr12:114852214-114852314	101	8	4	2.68239e-45	27.4413
chr12:114877377-114877436	60	7	5	5.47352e-37	27.0486
chr12:130670701-130670771	71	6	6	1.18285e-50	-48.5578
chr12:133159586-133159619	34	5	5	6.62245e-44	49.3823	FBRSL1	cds
chr13:36052552-36052624	73	7	7	9.47158e-48	57.4013	NBEA	intron
chr14:24641795-24641858	64	9	5	9.4885e-36	31.9555	REC8	cds
chr14:37127896-37127925	30	7	6	4.47946e-45	37.3639	PAX9	intron
chr14:37128029-37128100	72	7	6	1.43559e-43	38.6638	PAX9	intron
chr14:37136017-37136105	89	7	7	9.68591e-49	50.5437	PAX9	intron
chr14:37136249-37136310	62	9	9	3.76651e-52	58.4111	PAX9	intron
chr14:60976859-60976920	62	5	4	1.44042e-25	29.745	SIX6	intron
chr14:62035456-62035488	33	7	7	9.68591e-49	53.916
chr14:68195925-68195963	39	5	4	1.44173e-39	33.3336	RDH12	cds
chr14:73712323-73712377	55	5	3	1.4541e-23	28.1532	PAPLN	cds
chr14:75447864-75447938	75	5	4	1.15832e-40	-39.6508
chr14:96558564-96558618	55	6	6	4.57724e-46	-62.132	C14orf132	utr3
chr14:100216529-100216601	73	5	3	2.01615e-25	32.4449
chr14:100771140-100771201	62	5	5	6.9655e-43	32.8413	SLC25A29	intron
chr14:101869721-101869791	71	5	3	1.43923e-27	-29.2357
chr14:104348265-104348325	61	5	5	6.9655e-43	-39.0954
chr14:104759086-104759118	33	5	4	6.55085e-40	-27.915
chr14:105048247-105048288	42	5	5	6.9655e-43	-35.6004	C14orf180	intron
chr14:105665480-105665554	75	5	3	8.26382e-14	-24.1989
chr14:105936263-105936292	30	5	3	1.90043e-33	24.5321	MTA1	cds
chr14:105944544-105944568	25	5	4	6.65825e-30	33.728	CRIP2	intron
chr14:105995822-105995891	70	10	9	6.23005e-50	33.7338	TMEM121	cds
chr15:53083826-53083891	66	5	4	7.96505e-26	36.4492	ONECUT1	up
chr15:66998980-66999027	48	6	5	1.19229e-36	32.9615	SMAD6	intron
chr15:70767130-70767193	64	6	4	3.50374e-43	-27.8373
chr15:70877648-70877698	51	6	5	1.72198e-45	35.3262
chr15:76630453-76630518	66	8	3	2.42294e-21	21.6117	ISL2	intron
chr15:101513396-101513454	59	6	5	1.66604e-43	37.3959	LRRK1	intron
chr15:101513764-101513804	41	7	6	3.01238e-45	34.1942	LRRK1	intron
chr16:902620-902718	99	5	4	1.68748e-35	-53.1096
chr16:1078940-1079022	83	8	6	3.3867e-36	37.1152
chr16:1133038-1133162	125	9	8	5.16201e-48	-33.1645	LOC146336	up
chr16:10912382-10912426	45	8	5	2.4413e-30	29.962	FAM18A	utr5
chr16:19896980-19897061	82	11	8	1.18219e-44	26.9781	GPRC5B	up
chr16:51183844-51183915	72	8	8	3.7357e-48	63.5902	SALL1	intron
chr16:54324235-54324293	59	5	5	3.89142e-41	60.3858	IRX3	up
chr16:54971745-54971789	45	6	6	4.00555e-44	60.1042
chr16:56669431-56669462	32	6	6	5.4611e-42	39.4169	MT1JP	up
chr16:57563113-57563144	32	5	5	1.33159e-26	37.7353	CCDC102A	utr5
chr16:66613125-66613194	70	9	5	3.13625e-23	23.2124	CMTM2	up
chr16:67431919-67431988	70	5	5	3.88446e-37	33.1615	ZDHHC1	intron
chr16:85320614-85320679	66	5	4	3.89142e-41	-33.4244
chr16:85362345-85362410	66	6	6	4.00555e-44	57.2583
chr16:86612254-86612406	153	18	18	4.15194e-54	58.3831	FOXL1	cds
chr16:88496739-88496805	67	10	10	1.70929e-50	44.7543	ZNF469	cds
chr16:88496907-88496953	47	7	5	8.08537e-39	32.0615	ZNF469	cds
chr16:88497583-88497657	75	5	5	1.27847e-33	36.7319	ZNF469	cds
chr17:1961447-1961482	36	6	6	7.21299e-43	49.1337	HIC1	cds
chr17:14207439-14207481	43	7	6	7.21299e-43	31.8912	MGC12916	utr5
chr17:33825131-33825187	57	8	3	1.55052e-22	20.1096
chr17:37820133-37820253	121	6	3	8.98188e-17	23.1478	STARD3	utr3
chr17:40935904-40936042	139	10	6	2.98216e-37	24.9014	WNK4	cds
chr17:43198667-43198693	27	6	3	4.32228e-34	22.6008	PLCD3	cds
chr17:43318946-43318971	26	5	4	4.15665e-37	26.2988	FMNL1	cds
chr17:44896921-44897011	91	10	5	2.43705e-29	30.335	WNT3	up
chr17:59473112-59473143	32	5	5	7.21299e-43	41.9037	TBX2	up
chr17:59482594-59482649	56	9	9	5.03144e-53	57.951	TBX2	cds
chr17:75386076-75386132	57	6	6	3.57872e-46	53.3876	SEPT9	intron
chr17:77763385-77763447	63	6	3	9.88647e-14	20.9137
chr17:79372240-79372274	35	5	4	7.72124e-33	31.5647	BAHCC1	up
chr18:12912226-12912259	34	5	3	1.18449e-32	28.366
chr18:77159784-77159914	131	14	5	1.80549e-43	22.2373	NFATC1	intron
chr18:77397837-77397887	51	9	9	9.12983e-61	68.2726
chr19:518955-519003	49	6	6	3.48792e-45	57.6709
chr19:863179-863243	65	8	6	3.02269e-41	36.9191	CFD	cds
chr19:1075043-1075106	64	6	3	8.8296e-18	22.9986	HMHA1	intron
chr19:1907939-1907992	54	5	3	2.5175e-37	24.14	ADAT3	intron
chr19:2042005-2042060	56	9	6	1.47002e-40	33.6187	MKNK2	cds
chr19:2425153-2425177	25	5	4	5.29964e-26	37.3011	TMPRSS9	cds
chr19:4374535-4374600	66	7	4	6.09366e-48	-25.8922	SH3GL1	intron
chr19:10077200-10077260	61	6	4	6.53603e-39	29.5821	COL5A3	cds
chr19:13162691-13162758	68	9	7	5.48708e-39	46.8394	NFIX	intron
chr19:13209704-13209752	49	8	5	4.86135e-44	29.1527
chr19:14089961-14089990	30	5	4	1.43108e-38	37.7225	RFX1	intron
chr19:17439193-17439243	51	6	6	4.87093e-46	52.9519	ANO8	cds
chr19:18544059-18544109	51	6	3	1.67322e-21	23.4781	SSBP4	intron
chr19:30365410-30365480	71	5	3	9.28599e-32	-24.8353
chr19:38886228-38886262	35	5	5	1.77526e-27	39.6585	SPRED3	cds
chr19:45899674-45899742	69	5	3	2.79947e-19	22.9125	PPP1R13L	cds
chr19:45900256-45900308	53	5	4	1.15114e-26	27.2284	PPP1R13L	cds
chr19:49339571-49339622	52	10	9	2.75457e-51	41.2137	HSD17B14	cds
chr19:49340709-49340772	64	6	3	2.12426e-31	24.5104	PLEKHA4	cds
chr19:52206222-52206290	69	6	5	1.45e-25	27.0477
chr2:19561472-19561540	69	9	8	1.0147e-49	49.534	OSR1	up
chr2:25499839-25499909	71	5	4	2.78114e-28	35.3734	DNMT3A	intron
chr2:25500185-25500321	137	8	7	1.63108e-48	42.7526	DNMT3A	intron
chr2:25528766-25528839	74	5	5	1.12608e-42	-47.0169	DNMT3A	intron
chr2:45176478-45176510	33	6	6	6.34634e-46	46.1158
chr2:45240508-45240562	55	6	6	6.34634e-46	55.274	SIX2	up
chr2:45397482-45397540	59	7	7	2.43092e-48	63.628
chr2:60778556-60778616	61	6	4	3.68409e-35	28.3409	BCL11A	intron
chr2:63274832-63274926	95	13	5	3.91416e-43	24.6753	OTX1	up
chr2:66804746-66804798	53	7	5	6.56123e-38	32.4058
chr2:72371357-72371409	53	5	3	2.23251e-26	29.0786	CYP26B1	intron
chr2:85980577-85980631	55	8	7	1.88295e-45	35.3999	ATOH8	up
chr2:109229279-109229336	58	5	4	1.6546e-35	31.3089	LIMS1	intron
chr2:113993627-113993656	30	5	5	1.12608e-42	36.3237	PAX8	intron
chr2:114035973-114036004	32	6	6	6.34634e-46	60.5905	PAX8	utr5
chr2:119599140-119599194	55	8	8	6.34634e-46	54.3132
chr2:121338424-121338497	74	5	3	1.83479e-22	27.7635
chr2:127830646-127830705	60	5	3	5.01046e-18	22.0671	BIN1	intron
chr2:157179432-157179495	64	5	5	1.12608e-42	40.2132
chr2:157185656-157185784	129	9	9	1.01033e-51	54.971	NR4A2	intron
chr2:172954916-172954972	57	8	8	3.80881e-50	61.5925
chr2:172965491-172965519	29	6	6	6.34634e-46	46.2356	DLX2	cds
chr2:177016505-177016615	111	14	14	3.48519e-56	64.889	HOXD4	cds
chr2:177036696-177036812	117	17	13	4.75084e-50	30.3286	HOXD3	cds
chr2:206551282-206551314	33	6	6	1.02788e-45	38.3798	NRP2	intron
chr2:220313623-220313677	55	6	6	6.34634e-46	39.3543	SPEG	cds
chr2:220348490-220348551	62	6	3	3.80399e-28	22.7802	SPEG	cds
chr2:232545346-232545412	67	6	4	7.48806e-16	28.1854
chr2:239755453-239755521	69	6	6	4.98556e-43	65.7107	TWIST2	up
chr20:2801967-2802032	66	7	4	1.72456e-15	23.0896
chr20:21491722-21491780	59	7	5	9.94473e-37	29.191	NKX2-2	utr3
chr20:22549079-22549135	57	5	4	3.41635e-41	34.0759
chr20:22557522-22557583	62	5	5	2.2201e-42	53.0538
chr20:46955806-46955860	55	5	4	1.12618e-22	-27.4599
chr20:57224754-57224797	44	8	7	6.65763e-44	34.4539	STX16	up
chr20:59929742-59929816	75	5	4	3.935e-28	-31.3019	CDH4	intron
chr20:60741226-60741289	64	5	4	9.19491e-31	-33.8931	SS18L1	intron
chr21:38068205-38068338	134	13	10	8.56681e-19	37.345	SIM2	up
chr21:38070120-38070182	63	8	8	1.24965e-38	82.3806	SIM2	up
chr21:38073703-38073758	56	7	4	3.22896e-33	33.9952	SIM2	intron
chr21:38079699-38079774	76	5	5	4.92998e-35	66.9676	SIM2	intron
chr21:38080118-38080183	66	8	8	1.24965e-38	56.2069	SIM2	intron
chr21:38080496-38080549	54	8	8	1.27798e-36	32.3495	SIM2	intron
chr21:47056900-47056967	68	5	5	3.9767e-19	-33.0448
chr21:47414358-47414418	61	5	3	3.42796e-19	-27.9699	COL6A1	intron
chr22:19856873-19857001	129	5	5	1.94542e-33	-36.4834
chr22:20783760-20783822	63	5	5	1.29931e-36	42.4022	SCARF2	cds
chr22:23523578-23523650	73	9	5	9.3025e-41	33.1729	BCR	cds
chr22:28194693-28194728	36	7	7	1.44367e-46	46.5794	MN1	cds
chr22:31091211-31091280	70	5	4	6.11504e-19	27.3942	OSBP2	cds
chr22:37880623-37880690	68	6	4	2.79604e-21	24.7627	MFNG	intron
chr22:46262534-46262598	65	13	5	4.91199e-20	22.6015
chr22:50738898-50738949	52	5	5	9.88808e-35	31.5208	PLXNB2	intron
chr3:12910457-12910518	62	7	5	2.66316e-48	42.8269
chr3:53190563-53190618	56	9	8	8.14234e-55	32.701	PRKCD	up
chr3:157812182-157812258	77	6	3	1.55893e-13	25.2787
chr4:8509145-8509209	65	6	6	3.18596e-50	-43.3819
chr4:13524489-13524559	71	7	7	1.80157e-53	62.1097
chr4:13537474-13537538	65	5	5	1.02579e-36	42.6023	LOC285547	up
chr4:13540902-13540960	59	6	6	3.18596e-50	64.5588
chr4:40859051-40859160	110	14	13	1.86478e-64	45.5835	APBB2	utr5
chr4:169799033-169799086	54	7	7	1.80157e-53	41.3484	PALLD	cds
chr4:174440069-174440129	61	8	7	4.71055e-52	33.4854
chr5:1181432-1181496	65	5	5	2.26455e-45	-45.2738
chr5:1223238-1223293	56	7	7	1.77884e-52	-32.4552	SLC6A19	utr3
chr5:2741153-2741206	54	9	9	3.13347e-54	57.043
chr5:6410704-6410777	74	5	5	2.26455e-45	-61.2117
chr5:32714369-32714438	70	6	6	2.74509e-36	39.6366	NPR3	intron
chr5:72594126-72594191	66	8	7	1.28356e-48	40.7354
chr5:114514824-114514951	128	10	4	1.6378e-36	27.0644	TRIM36	intron
chr5:132158796-132158849	54	6	4	1.22835e-38	27.3107	SHROOM1	cds
chr5:132161528-132161575	48	6	6	1.28356e-48	55.3251	SHROOM1	cds
chr5:134364049-134364068	20	5	5	2.41015e-43	52.1594	PITX1	utr3
chr5:134364588-134364636	49	7	7	1.77884e-52	59.8231	PITX1	cds
chr5:134374642-134374670	29	7	3	6.42027e-26	24.0586	PITX1	up
chr5:134386251-134386280	30	5	4	2.36717e-31	34.0194
chr5:139089495-139089548	54	5	5	2.26455e-45	50.9172
chr5:149546670-149546704	35	5	4	2.04944e-21	32.4254	CDX1	cds
chr5:158531498-158531546	49	6	6	3.44483e-49	71.2018	EBF1	up
chr5:172660882-172660934	53	8	4	9.49718e-33	28.6118	NKX2-5	intron
chr6:1393230-1393325	96	9	9	1.52505e-56	64.9676	FOXF2	intron
chr6:1394019-1394075	57	6	6	1.23637e-49	72.3189	FOXF2	intron
chr6:1536951-1537026	76	5	5	1.40159e-45	-44.0575
chr6:5995337-5995401	65	7	6	8.39353e-53	37.6995
chr6:10416520-10416578	59	5	4	1.61657e-23	30.6374	TFAP2A	intron
chr6:33245436-33245496	61	8	3	5.38666e-35	20.1128	B3GALT4	cds
chr6:41376662-41376729	68	5	5	1.46956e-40	35.6982
chr6:41395386-41395435	50	6	4	1.50564e-43	32.1113
chr6:41651228-41651274	47	7	4	4.1668e-20	23.1444
chr6:101847606-101847631	26	7	7	7.40152e-49	49.0778	GRIK2	intron
chr6:107955434-107955552	119	5	5	1.36313e-45	38.9883	SOBP	cds
chr6:152128803-152128868	66	8	6	5.19981e-44	28.1316	ESR1	utr5
chr6:152129485-152129519	35	7	7	4.49038e-51	40.8722	ESR1	cds
chr6:152129702-152129769	68	7	7	8.39353e-53	50.7527	ESR1	intron
chr6:155316187-155316215	29	5	4	4.86476e-37	34.8141
chr6:166218761-166218819	59	6	5	1.23637e-49	37.5716
chr6:168867432-168867503	72	5	5	3.48965e-32	-35.7307	SMOC2	intron
chr7:1067026-1067098	73	6	6	9.70924e-42	42.7319	C7orf50	intron
chr7:1283913-1283975	63	5	3	7.67212e-28	24.5136
chr7:1435058-1435124	67	7	6	3.73152e-35	-27.8167
chr7:5112652-5112716	65	7	7	1.61796e-47	-32.3225	LOC389458	utr5
chr7:27141903-27141935	33	6	6	3.07647e-43	58.3145	HOXA2	cds
chr7:27215636-27215670	35	6	5	4.20925e-35	-35.969	HOXA10	intron
chr7:27228987-27229018	32	6	5	5.13417e-34	28.0886	HOXA11	up
chr7:27279116-27279194	79	10	8	1.7868e-47	43.8138	EVX1	up
chr7:27283526-27283592	67	5	5	2.97219e-43	56.4458	EVX1	intron
chr7:27284847-27284906	60	7	7	3.14578e-48	50.4432	EVX1	cds
chr7:27291214-27291313	100	9	7	7.52918e-48	34.3685
chr7:28995401-28995457	57	7	3	6.24821e-35	27.0029	TRIL	cds
chr7:64349526-64349604	79	5	3	2.48976e-39	27.6787
chr7:100091515-100091587	73	7	4	2.78754e-45	31.1309
chr7:100203334-100203397	64	9	9	1.87948e-53	63.7868	PCOLCE	cds
chr7:127991682-127991743	62	9	7	5.28793e-41	34.8612	PRRT4	cds
chr7:130126122-130126187	66	5	5	1.46575e-39	55.9368	MEST	utr5
chr7:156883210-156883277	68	6	5	3.87474e-33	-29.4905
chr7:157332492-157332544	53	5	4	1.26728e-37	-25.7746	PTPRN2	utr3
chr7:157372253-157372349	97	10	10	1.05375e-54	-50.6173	PTPRN2	intron
chr7:158862921-158862993	73	6	6	1.46575e-39	-46.6117	VIPR2	intron
chr8:22561216-22561262	47	8	5	5.75349e-54	24.6378
chr8:61835678-61835812	135	14	14	3.79762e-63	48.7618
chr8:102506244-102506364	121	11	4	6.53801e-38	20.6938	GRHL2	intron
chr8:145052198-145052263	66	7	6	6.60593e-48	42.987	PARP10	cds
chr8:145105889-145105959	71	9	5	2.51895e-45	29.4195
chr8:145106244-145106304	61	8	5	2.98517e-41	28.8332	OPLAH	cds
chr8:145106971-145107025	55	7	5	2.7648e-49	29.0409	OPLAH	cds
chr9:969680-969746	67	5	3	1.62524e-36	32.3221
chr9:973205-973261	57	6	6	1.83565e-50	53.389	DMRT3	up
chr9:34370948-34371014	67	7	6	1.21706e-26	34.1591	KIAA1161	cds
chr9:34379921-34379983	63	5	3	3.56098e-35	42.0706	C9orf24	intron
chr9:36038200-36038234	35	5	5	5.50335e-40	-31.7557	RECK	intron
chr9:124979182-124979227	46	5	4	3.05153e-46	39.8586	LHX6	intron
chr9:129381247-129381278	32	6	6	1.83565e-50	65.962	LMX1B	intron
chr9:131013354-131013386	33	5	5	3.05153e-46	36.8798	DNM1	intron
